# Supplementary material for: Criterion-Related Validity of Field-Based Fitness Tests in Adults: A Systematic Review
Source: J Clin Med. 2021 Aug 23;10(16):3743. doi: 10.3390/jcm10163743 (PMC8397016; doi:10.3390/jcm10163743)
Supplement: Supplementary file 1 [file jcm-10-03743-s001.zip]

Archive with 1 entries (1 files):
- jcm-1272580 Supplementary.pdf
